# Supplementary material for: Graph attention networks for predicting drug-gene association of glucocorticoid in oral squamous cell carcinoma: A comparison with GraphSAGE
Source: PLoS One. 2025 Jul 3;20(7):e0327619. doi: 10.1371/journal.pone.0327619 (PMC12225800; doi:10.1371/journal.pone.0327619)
Supplement: S1 File — (ZIP) [file pone.0327619.s001.zip › Raw data.xlsx]

## Sheet: Sheet1
pdid	name	gene_name	target_type	activity_biochemical
PD000047	PODOFILOX	TUBA1A	protein family	6.46
PD000047	PODOFILOX	TUBB2B	protein family	6.08
PD000047	PODOFILOX	HIF1A	single protein	7.8
PD000047	PODOFILOX	TUBA1A	protein complex group	5.64
PD000047	PODOFILOX	E2	single protein	4.7
PD000047	PODOFILOX	TUBA1A	single protein	6.34
PD000047	PODOFILOX	TUBB2B	single protein	6.34
PD000047	PODOFILOX	LEF	single protein	6.1
PD000047	PODOFILOX	LMNA	single protein	7.52
PD000047	PODOFILOX	E2	single protein	4.15
PD000047	PODOFILOX	NR3C1	single protein	7.85
PD000047	PODOFILOX	CYP3A4	single protein	5.7
PD000773	BAICALEIN	L3MBTL1	single protein	4.8
PD000773	BAICALEIN	POL	single protein	5.57
PD000773	BAICALEIN	BLM	single protein	5
PD000773	BAICALEIN	ALOX15	single protein	5.7
PD000773	BAICALEIN	MAPT	single protein	4.75
PD000773	BAICALEIN	RORC	single protein	4.62
PD000773	BAICALEIN	HPGD	single protein	5.1
PD000773	BAICALEIN	CYP3A4	single protein	4.5
PD000773	BAICALEIN	REP	single protein	6.03
PD000773	BAICALEIN	PLK3	single protein	4.4
PD000773	BAICALEIN	YES1	single protein	5.48
PD000773	BAICALEIN	ALOX5	single protein	5
PD000773	BAICALEIN	KMT2A	protein-protein interaction	4.53
PD000773	BAICALEIN	KDM4E	single protein	5.44
PD000773	BAICALEIN	FFP	single protein	4.75
PD000773	BAICALEIN	FBA	single protein	5.1
PD000773	BAICALEIN	GRK6	single protein	5.06
PD000773	BAICALEIN	PLK1	single protein	5.05
PD000773	BAICALEIN	SI	single protein	4.28
PD000773	BAICALEIN	XDH	single protein	5.55
PD000773	BAICALEIN	HSD17B10	single protein	5.6
PD000773	BAICALEIN	APEX1	single protein	6.2
PD000773	BAICALEIN	KDM1A	single protein	4.9
PD000773	BAICALEIN	ALDH1A1	single protein	4.88
PD000773	BAICALEIN	CSNK2A1	protein family	5
PD000773	BAICALEIN	GABRA	protein complex group	5.25
PD000773	BAICALEIN	NR3C1	single protein	4.72
PD000773	BAICALEIN	ALOX12	single protein	5.8
PD000773	BAICALEIN	PREP	single protein	4.44
PD000773	BAICALEIN	THRB	single protein	4.35
PD000773	BAICALEIN	LEF	single protein	5.4
PD000773	BAICALEIN	CYP1A2	single protein	6.3
PD000773	BAICALEIN	DYRK1A	single protein	4.84
PD000773	BAICALEIN	GLO1	single protein	4.96
PD000773	BAICALEIN	CCNB1	protein complex	5.18
PD000773	BAICALEIN	RECQL	single protein	4.8
PD000773	BAICALEIN	CYP1A1	single protein	5.91
PD000773	BAICALEIN	PGR	single protein	4.82
PD000773	BAICALEIN	FBP1	single protein	4.54
PD000773	BAICALEIN	PTGS1	protein family	4.3
PD000773	BAICALEIN	SMN1	single protein	4.9
PD000773	BAICALEIN	TP53	single protein	5.8
PD000773	BAICALEIN	CYP2C9	single protein	5.3
PD000773	BAICALEIN	CYP2C19	single protein	5.3
PD000773	BAICALEIN	PTPRS	single protein	4.99
PD000773	BAICALEIN	HBB	single protein	4.5
PD000773	BAICALEIN		single protein	4.6
PD000773	BAICALEIN	CYP2D6	single protein	4.5
PD000773	BAICALEIN	CYP1B1	single protein	6.58
PD002375	DIETHYLSTILBESTROL	ALOX15	single protein	4.9
PD002375	DIETHYLSTILBESTROL	CYP3A4	single protein	5
PD002375	DIETHYLSTILBESTROL	ADRA1A	single protein	4.9
PD002375	DIETHYLSTILBESTROL	MAPK14	single protein	4.48
PD002375	DIETHYLSTILBESTROL	ESR1	single protein	10.4
PD002375	DIETHYLSTILBESTROL	ESRRG	single protein	5.05
PD002375	DIETHYLSTILBESTROL	ESR2	single protein	9.8
PD002375	DIETHYLSTILBESTROL	HIF1A	single protein	4.2
PD002375	DIETHYLSTILBESTROL	ESRRB	single protein	5.05
PD002375	DIETHYLSTILBESTROL	ESRRA	single protein	5.05
PD002375	DIETHYLSTILBESTROL	LMNA	single protein	4.95
PD002375	DIETHYLSTILBESTROL	TSHR	single protein	4.4
PD002375	DIETHYLSTILBESTROL	AOX1	single protein	6.34
PD002375	DIETHYLSTILBESTROL	ESR1	protein family	9.9
PD002375	DIETHYLSTILBESTROL	MAPT	single protein	4.68
PD002375	DIETHYLSTILBESTROL	ALDH1A1	single protein	4.55
PD002375	DIETHYLSTILBESTROL	RORC	single protein	4.65
PD002375	DIETHYLSTILBESTROL	ATP2A1	single protein	4.85
PD002375	DIETHYLSTILBESTROL	MAPK1	single protein	6.5
PD002375	DIETHYLSTILBESTROL	LEF	single protein	4.8
PD002375	DIETHYLSTILBESTROL	PGR	single protein	5.77
PD002375	DIETHYLSTILBESTROL	HSD17B10	single protein	4.7
PD002375	DIETHYLSTILBESTROL	NPSR1	single protein	4.9
PD002375	DIETHYLSTILBESTROL	KMT2A	single protein	5
PD002375	DIETHYLSTILBESTROL	FTL	single protein	4.65
PD002375	DIETHYLSTILBESTROL	USP2	single protein	4.6
PD002375	DIETHYLSTILBESTROL	AR	single protein	4.85
PD002375	DIETHYLSTILBESTROL	GALE	single protein	4.12
PD002411	CLOTRIMAZOLE	RORC	single protein	4.9
PD002411	CLOTRIMAZOLE	CYP2D6	single protein	5
PD002411	CLOTRIMAZOLE	CYP2C9	single protein	6.5
PD002411	CLOTRIMAZOLE	ADRA1A	single protein	4.78
PD002411	CLOTRIMAZOLE	CYP121	single protein	7.14
PD002411	CLOTRIMAZOLE	MDH1	single protein	4.46
PD002411	CLOTRIMAZOLE	CYP3A4	single protein	7.3
PD002411	CLOTRIMAZOLE	KMT2A	protein-protein interaction	5
PD002411	CLOTRIMAZOLE	USP2	single protein	4.7
PD002411	CLOTRIMAZOLE	CHRM1	single protein	5
PD002411	CLOTRIMAZOLE	TP53	single protein	4.6
PD002411	CLOTRIMAZOLE	NR1I3	single protein	6.16
PD002411	CLOTRIMAZOLE	VCP	single protein	4.92
PD002411	CLOTRIMAZOLE	HIF1A	single protein	5.3
PD002411	CLOTRIMAZOLE	NPSR1	single protein	5.2
PD002411	CLOTRIMAZOLE	AR	single protein	5.03
PD002411	CLOTRIMAZOLE	AMPC	single protein	4.58
PD002411	CLOTRIMAZOLE	PGR	single protein	5.5
PD002411	CLOTRIMAZOLE	HTR1B	single protein	4.73
PD002411	CLOTRIMAZOLE	LMNA	single protein	4.85
PD002411	CLOTRIMAZOLE	NFKB1	single protein	4.7
PD002411	CLOTRIMAZOLE	PYK	single protein	4.6
PD002411	CLOTRIMAZOLE	MAPT	single protein	4.7
PD002411	CLOTRIMAZOLE	L3MBTL1	single protein	4.75
PD002411	CLOTRIMAZOLE	THPO	single protein	4.9
PD002411	CLOTRIMAZOLE	GLA	single protein	5.1
PD002411	CLOTRIMAZOLE	CYP2C19	single protein	5.1
PD002411	CLOTRIMAZOLE	ALOX15	single protein	4.4
PD002411	CLOTRIMAZOLE	CYP1A2	single protein	5.4
PD002411	CLOTRIMAZOLE	ATP2A1	single protein	4.46
PD002411	CLOTRIMAZOLE		single protein	4.07
PD002411	CLOTRIMAZOLE	BLM	single protein	4.65
PD002411	CLOTRIMAZOLE	CYP130	single protein	4.88
PD002411	CLOTRIMAZOLE	CYP19A1	single protein	8.74
PD002411	CLOTRIMAZOLE	FTL	single protein	5.05
PD002411	CLOTRIMAZOLE	CYP51B	single protein	6.99
PD002411	CLOTRIMAZOLE	CYP51	single protein	6.7
PD002411	CLOTRIMAZOLE	ABCB1	single protein	5.89
PD002411	CLOTRIMAZOLE	MAPK1	single protein	4.55
PD002411	CLOTRIMAZOLE	GMNN	single protein	4.55
PD002411	CLOTRIMAZOLE	PMP22	single protein	4.37
PD002411	CLOTRIMAZOLE	NR1H4	single protein	5.49
PD002411	CLOTRIMAZOLE	TSHR	single protein	4.4
PD002411	CLOTRIMAZOLE	ATP4A	protein complex	5.28
PD002411	CLOTRIMAZOLE	KCNN4	single protein	7.02
PD002411	CLOTRIMAZOLE	NFO	single protein	4.95
PD002411	CLOTRIMAZOLE	CYP2C8	single protein	6.09
PD002411	CLOTRIMAZOLE	KCNH2	single protein	5.52
PD002411	CLOTRIMAZOLE	ADRB2	single protein	5.33
PD002411	CLOTRIMAZOLE	CYP17A1	single protein	7.09
PD002411	CLOTRIMAZOLE	SKA	single protein	5.21
PD002411	CLOTRIMAZOLE	CYP8B1	single protein	6.1
PD002411	CLOTRIMAZOLE	HTT	single protein	4.95
PD002598	TRIAMCINOLONE	HIF1A	single protein	7.5
PD002598	TRIAMCINOLONE	BLM	single protein	8.35
PD002598	TRIAMCINOLONE	NFKB1	single protein	7.55
PD002598	TRIAMCINOLONE	CYP3A4	single protein	4.5
PD002598	TRIAMCINOLONE	NR3C1	single protein	7.7
PD002598	TRIAMCINOLONE	HSD17B10	single protein	4.6
PD002598	TRIAMCINOLONE	LMNA	single protein	7.65
PD002598	TRIAMCINOLONE	CYP2J2	single protein	5.02
PD002598	TRIAMCINOLONE	TGR	single protein	4.3
PD002598	TRIAMCINOLONE	PMP22	single protein	4.12
PD002656	progesterone	SOAT1	single protein	4.77
PD002656	progesterone	KMT2A,MEN1	protein-protein interaction	4.75
PD002656	progesterone	CYP2C9	single protein	5.26
PD002656	progesterone	SIGMAR1	single protein	6.58
PD002656	progesterone	AR	single protein	8.07
PD002656	progesterone	CATSPER2	single protein	8.11
PD002656	progesterone	FTL	single protein	4.53
PD002656	progesterone	RORC	single protein	4.8
PD002656	progesterone	NR3C2	single protein	11
PD002656	progesterone	ERG2	single protein	5.35
PD002656	progesterone	FABP2	single protein	4.7
PD002656	progesterone	CATSPER1	single protein	8.06
PD002656	progesterone	CATSPER3	single protein	8.11
PD002656	progesterone	ALDH1A1	single protein	4.6
PD002656	progesterone	CHRM1	single protein	4.88
PD002656	progesterone	PGR	single protein	8.64
PD002656	progesterone	NR3C1	single protein	7.52
PD002656	progesterone	LMNA	single protein	5
PD002656	progesterone	TSHR	single protein	4.8
PD002656	progesterone	FABP1	single protein	7.57
PD002656	progesterone	KDM4E	single protein	4.4
PD002656	progesterone	THPO	single protein	5
PD002656	progesterone	CYP3A4	single protein	5.4
PD002656	progesterone	SRD5A1,SRD5A2	protein family	5.69
PD002656	progesterone	MAPK1	single protein	4.62
PD002656	progesterone	ESR1,ESR2	protein family	8.41
PD002656	progesterone	SHBG	single protein	6.94
PD002656	progesterone	HIF1A	single protein	4.9
PD002656	progesterone	SERPINA6	single protein	7.38
PD002656	progesterone	CATSPER4	single protein	8.11
PD002656	progesterone	TRPC5	single protein	5.3
PD002656	progesterone	NPSR1	single protein	5
PD002656	progesterone	MAPT	single protein	4.4
PD002656	progesterone	PGR	single protein	7.99
PD002656	progesterone	ABCB1	single protein	4.31
PD002656	progesterone	PMP22	single protein	4.07
PD002713	HYDROCORTISONE	HSD17B10	single protein	4.5
PD002713	HYDROCORTISONE	HIF1A	single protein	6.7
PD002713	HYDROCORTISONE	CYP3A4	single protein	4.7
PD002713	HYDROCORTISONE	SHBG	single protein	6.2
PD002713	HYDROCORTISONE	NFKB1	single protein	7.85
PD002713	HYDROCORTISONE	NR3C1	single protein	7.65
PD002713	HYDROCORTISONE	MAPT	single protein	5.25
PD002713	HYDROCORTISONE	CHRM1	single protein	6.6
PD002713	HYDROCORTISONE	ARHGAP35	single protein	7.38
PD002713	HYDROCORTISONE	NR3C2	single protein	9.88
PD002713	HYDROCORTISONE	SERPINA6	single protein	7.88
PD002713	HYDROCORTISONE		single protein	4.4
PD002721	MIFEPRISTONE	ESR1	single protein	5.3
PD002721	MIFEPRISTONE	ESR2	single protein	5.54
PD002721	MIFEPRISTONE	CYP3A4	single protein	5.18
PD002721	MIFEPRISTONE	PGR	single protein	8.93
PD002721	MIFEPRISTONE	NR3C1	single protein	9.4
PD002721	MIFEPRISTONE	FTL	single protein	5
PD002721	MIFEPRISTONE	BLM	single protein	4.4
PD002721	MIFEPRISTONE	ALOX15	single protein	6.26
PD002721	MIFEPRISTONE	AR	single protein	9.19
PD002721	MIFEPRISTONE	PGR	single protein	8.96
PD002721	MIFEPRISTONE	UL48	single protein	9.15
PD002721	MIFEPRISTONE	MAPK1	single protein	4.4
PD002721	MIFEPRISTONE	GMNN	single protein	4.9
PD002721	MIFEPRISTONE	MAPK14	single protein	4.08
PD002721	MIFEPRISTONE	CYP2C8	single protein	5.82
PD002721	MIFEPRISTONE	NR3C2	single protein	6.06
PD002721	MIFEPRISTONE	LMNA	single protein	4.75
PD002721	MIFEPRISTONE	NPSR1	single protein	4.9
PD002721	MIFEPRISTONE		single protein	4.4
PD002721	MIFEPRISTONE	NR1I2	single protein	5
PD002721	MIFEPRISTONE	ESR1,ESR2	protein family	5.65
PD002721	MIFEPRISTONE	ABCB1A	single protein	4.7
PD002721	MIFEPRISTONE	PMP22	single protein	4.52
PD002721	MIFEPRISTONE	CYP2C9	single protein	5.31
PD002721	MIFEPRISTONE	HTT	single protein	4.45
PD002721	MIFEPRISTONE	NFO	single protein	4.9
PD002721	MIFEPRISTONE	RORC	single protein	5.05
PD002731	ESTRADIOL	ESR1	single protein	9.82
PD002731	ESTRADIOL	ALOX15	single protein	4.95
PD002731	ESTRADIOL	SULT1A1	single protein	5.78
PD002731	ESTRADIOL	SNCA	single protein	4.22
PD002731	ESTRADIOL	ESR2	single protein	9.34
PD002731	ESTRADIOL	AR	single protein	7.72
PD002731	ESTRADIOL	ESRRA	single protein	8.23
PD002731	ESTRADIOL	PGR	single protein	4.93
PD002731	ESTRADIOL	ALDH1A1	single protein	4.42
PD002731	ESTRADIOL	AOX1	single protein	6.06
PD002731	ESTRADIOL	ESR1,ESR2	protein family	9.22
PD002731	ESTRADIOL	GPER1	single protein	8.5
PD002731	ESTRADIOL	HSD17B10	single protein	4.6
PD002731	ESTRADIOL	SLC36A1	single protein	5.1
PD002731	ESTRADIOL	ESRRB	single protein	8.28
PD002731	ESTRADIOL	LMNA	single protein	5.28
PD002731	ESTRADIOL	KCNMA1	single protein	5.6
PD002731	ESTRADIOL	MAPT	single protein	5.2
PD002731	ESTRADIOL	PMP22	single protein	4.17
PD002731	ESTRADIOL	SHBG	single protein	8.06
PD002731	ESTRADIOL	BLM	single protein	7.65
PD002731	ESTRADIOL	TSHR	single protein	4.4
PD002731	ESTRADIOL	RECQL	single protein	4.5
PD002731	ESTRADIOL	CYP1B1	single protein	5.72
PD002731	ESTRADIOL	CYP3A4	single protein	6
PD002731	ESTRADIOL	SERPINA6	single protein	5
PD002731	ESTRADIOL	SMN1	single protein	8.85
PD002761	CYPROTERONE ACETATE	ADORA1	single protein	8.6
PD002761	CYPROTERONE ACETATE	AR	single protein	7.85
PD002761	CYPROTERONE ACETATE	RORC	single protein	5.85
PD002761	CYPROTERONE ACETATE	PGR	single protein	7.87
PD002761	CYPROTERONE ACETATE	LMNA	single protein	4.7
PD002761	CYPROTERONE ACETATE	TSHR	single protein	4.4
PD002761	CYPROTERONE ACETATE	ADORA2A,ADORA2B	protein family	6.34
PD002761	CYPROTERONE ACETATE	CYP3A4	single protein	5.6
PD002763	HYDROXYPROGESTERONE	NFO	single protein	4.2
PD002763	HYDROXYPROGESTERONE	PGR	single protein	8.36
PD002763	HYDROXYPROGESTERONE	LMNA	single protein	4.92
PD002763	HYDROXYPROGESTERONE	MAPT	single protein	4.9
PD002763	HYDROXYPROGESTERONE	SERPINA6	single protein	7.74
PD002763	HYDROXYPROGESTERONE	AR	single protein	6.22
PD002763	HYDROXYPROGESTERONE	SHBG	single protein	7
PD002763	HYDROXYPROGESTERONE	KMT2A,MEN1	protein-protein interaction	5
PD002763	HYDROXYPROGESTERONE	BLM	single protein	5.3
PD002763	HYDROXYPROGESTERONE	MAPK3	single protein	5.5
PD002776	CORTISONE ACETATE	CHRM1	single protein	4.8
PD002776	CORTISONE ACETATE	BLM	single protein	4.2
PD002776	CORTISONE ACETATE	FNTA,FNTB	protein complex	4.85
PD002781	cortisone	SHBG	single protein	6.43
PD002781	cortisone	SERPINA6	single protein	6.89
PD002781	cortisone	PMP22	single protein	4.52
PD002781	cortisone	CYP3A4	single protein	5
PD002781	cortisone	HSD17B10	single protein	5.1
PD002781	cortisone	CHRM1	single protein	4.8
PD002781	cortisone	ALDH1A1	single protein	4.4
PD002785	CORTICOSTERONE	SERPINA6	single protein	7.54
PD002785	CORTICOSTERONE	THPO	single protein	5.9
PD002785	CORTICOSTERONE	NFKB1	single protein	7.7
PD002785	CORTICOSTERONE	HIF1A	single protein	7.2
PD002785	CORTICOSTERONE	NS1	single protein	6.55
PD002785	CORTICOSTERONE	NR3C1	single protein	7.2
PD002785	CORTICOSTERONE	SHBG	single protein	6.34
PD002785	CORTICOSTERONE	HSD17B10	single protein	4.6
PD002785	CORTICOSTERONE	NR3C2	single protein	9.3
PD002785	CORTICOSTERONE	AR	single protein	4.63
PD002785	CORTICOSTERONE	CYP3A4	single protein	5.1
PD002785	CORTICOSTERONE	SIGMAR1	single protein	4.45
PD002795	budesonide	NR3C1	single protein	7.66
PD002795	budesonide	IL5	single protein	4.57
PD002795	budesonide	PGR	single protein	7.35
PD002795	budesonide	NFKB1	single protein	7.25
PD002795	budesonide	THPO	single protein	8
PD002795	budesonide	RORC	single protein	4.9
PD002795	budesonide	AR	single protein	5.96
PD002795	budesonide	PGR	single protein	7.12
PD002795	budesonide	TSC22D3	single protein	9.05
PD002795	budesonide	HSD17B10	single protein	4.5
PD002795	budesonide	NR3C2	single protein	7.85
PD002847	testosterone	SIGMAR1	single protein	5.92
PD002847	testosterone	AR	single protein	8.57
PD002847	testosterone	CYP3A4	single protein	7.33
PD002847	testosterone	SHBG	single protein	8.52
PD002847	testosterone	SRD5A1,SRD5A2	protein family	5.72
PD002847	testosterone	CYP19A1	single protein	6.22
PD002847	testosterone	PGR	single protein	6.15
PD002847	testosterone	NR1I3	single protein	4.52
PD002847	testosterone	ERG2	single protein	5.11
PD002847	testosterone	LMNA	single protein	5.25
PD002847	testosterone	SERPINA6	single protein	6.72
PD002847	testosterone	TSHR	single protein	7.5
PD002847	testosterone	SNCA	single protein	4.01
PD002847	testosterone	HSD17B10	single protein	4.5
PD002860	spironolactone	AR	single protein	6.92
PD002860	spironolactone	PGR	single protein	6.19
PD002860	spironolactone	ESR1	single protein	5.24
PD002860	spironolactone	NR3C2	single protein	8.63
PD002860	spironolactone	ESR2	single protein	5.48
PD002860	spironolactone	NR3C1	single protein	5.62
PD002860	spironolactone	PGR	single protein	6.22
PD002901	prednisone	HIF1A	single protein	4.45
PD002901	prednisone	KMT2A,MEN1	protein-protein interaction	4.75
PD002901	prednisone	ALDH1A1	single protein	5
PD002901	prednisone	NR3C1	single protein	6.28
PD002901	prednisone	HSD17B10	single protein	4.8
PD002901	prednisone	RORC	single protein	5.45
PD002902	prednisolone	NR3C1	single protein	8.15
PD002902	prednisolone	NR3C2	single protein	7.7
PD002902	prednisolone	ADAM17	single protein	7.83
PD002902	prednisolone	ABCB11	single protein	4.04
PD002902	prednisolone	SERPINA6	single protein	7.51
PD002902	prednisolone	AR	single protein	5.56
PD002902	prednisolone	GPBAR1	single protein	6.6
PD002902	prednisolone	PGR	single protein	5.68
PD002902	prednisolone	IL6	single protein	8.38
PD002902	prednisolone	FABP1	single protein	5.58
PD002902	prednisolone	TNF	single protein	6.6
PD002903	PREDNISOLONE ACETATE	HIF1A	single protein	7.6
PD002973	hydrocortisone succinate	HIF1A	single protein	6.15
PD002973	hydrocortisone succinate	RORC	single protein	4.6
PD002973	hydrocortisone succinate	PMP22	single protein	4.07
PD002973	hydrocortisone succinate	AMPC	single protein	6.2
PD002989	FLUTICASONE PROPIONATE	NR3C1	single protein	8.68
PD002989	FLUTICASONE PROPIONATE	NR3C2	single protein	6.83
PD002989	FLUTICASONE PROPIONATE	PGR	single protein	7.68
PD002992	flunisolide	PGR	single protein	6.89
PD002992	flunisolide	NR3C1	single protein	8.62
PD003002	ethinylestradiol	ESR1	single protein	8.7
PD003002	ethinylestradiol	CYP2B6	single protein	6.07
PD003002	ethinylestradiol	SLC36A1	single protein	4.45
PD003002	ethinylestradiol	PGR	single protein	6.42
PD003002	ethinylestradiol	AOX1	single protein	6.24
PD003002	ethinylestradiol	SULT1A1	single protein	7.83
PD003002	ethinylestradiol	ESR2	single protein	8.09
PD003002	ethinylestradiol	AR	single protein	5.79
PD003002	ethinylestradiol	CYP3A4	single protein	4.75
PD003002	ethinylestradiol	CYP2B1	single protein	4.96
PD003002	ethinylestradiol	ALOX15	single protein	5.25
PD003002	ethinylestradiol	SHBG	single protein	6.81
PD003002	ethinylestradiol	HTR4	single protein	5.49
PD003027	dexamethasone	AR	single protein	4.61
PD003027	dexamethasone	FABP1	single protein	4.52
PD003027	dexamethasone	NR1I2	single protein	6.1
PD003027	dexamethasone	CYP3A4	single protein	4.5
PD003027	dexamethasone	NR3C1	single protein	8.55
PD003027	dexamethasone	PGR	single protein	5.07
PD003027	dexamethasone	PGR	single protein	6.24
PD003027	dexamethasone	NR3C2	single protein	9
PD003027	dexamethasone	TSHR	single protein	7.9
PD003027	dexamethasone	TSC22D3	single protein	8.68
PD003028	DESOXIMETASONE	NR3C1	single protein	8.93
PD003028	DESOXIMETASONE	HIF1A	single protein	8.3
PD003028	DESOXIMETASONE	ABCB11	single protein	4.79
PD003028	DESOXIMETASONE	PGR	single protein	7.52
PD003028	DESOXIMETASONE	LMNA	single protein	8.6
PD003037	DANAZOL	CYP2J2	single protein	7.71
PD003037	DANAZOL	CYP2D6	single protein	5.56
PD003037	DANAZOL	SHBG	single protein	8.2
PD003037	DANAZOL	CYP2C9	single protein	5.84
PD003037	DANAZOL	PGR	single protein	7.03
PD003037	DANAZOL	AR	single protein	8.01
PD003037	DANAZOL	ABCB11	single protein	4.73
PD003041	HYDROCORTISONE ACETATE	HIF1A	single protein	6.9
PD003041	HYDROCORTISONE ACETATE	SERPINA6	single protein	7.55
PD003041	HYDROCORTISONE ACETATE	AMPC	single protein	4.25
PD003041	HYDROCORTISONE ACETATE	LMNA	single protein	7.5
PD003096	METHYLTESTOSTERONE	AR	single protein	9.66
PD003096	METHYLTESTOSTERONE	SHBG	single protein	8.43
PD003096	METHYLTESTOSTERONE	PGR	single protein	7.04
PD003096	METHYLTESTOSTERONE	ALDH1A1	single protein	4.5
PD003097	methylprednisolone	ABCB11	single protein	4.48
PD003097	methylprednisolone	HIF1A	single protein	7.3
PD003097	methylprednisolone	NR3C1	single protein	8.3
PD003097	methylprednisolone	AR	single protein	4.66
PD003097	methylprednisolone	NS1	single protein	6.5
PD003097	methylprednisolone	TRPC5	single protein	4.92
PD003106	MEGESTROL ACETATE	NPSR1	single protein	5.45
PD003106	MEGESTROL ACETATE		single protein	4.5
PD003106	MEGESTROL ACETATE	HIF1A	single protein	5.1
PD003106	MEGESTROL ACETATE	AR	single protein	7.61
PD003106	MEGESTROL ACETATE	LMNA	single protein	5.05
PD003106	MEGESTROL ACETATE	PGR	single protein	8.4
PD003106	MEGESTROL ACETATE	POLB	single protein	4.15
PD003108	MEDROXYPROGESTERONE ACETATE	AR	single protein	8.54
PD003108	MEDROXYPROGESTERONE ACETATE	AKR1C2	single protein	5.4
PD003108	MEDROXYPROGESTERONE ACETATE	PGR	single protein	9.47
PD003108	MEDROXYPROGESTERONE ACETATE	NR3C1	single protein	7.88
PD003108	MEDROXYPROGESTERONE ACETATE	ESR1,ESR2	protein family	6.03
